# Supplementary material for: Sex differences in the impact of ventricular-arterial coupling on left ventricular function in patients with hypertension
Source: PLoS One. 2024 Nov 19;19(11):e0313677. doi: 10.1371/journal.pone.0313677 (PMC11575830; doi:10.1371/journal.pone.0313677)
Supplement: S1 Dataset — (XLSX) [file pone.0313677.s009.xlsx]

## Sheet: Sheet1
No	Sex	Male	Age	Height	Weight	BSA	BMI	IVSd	LVPWd	LVIDd	LVIDs	LVMI	RWT	LAESVI	EDV	ESV	EF	LVOTd	TVI_LVOT	SV	HR-Echo	CO	CI	E	E'	E/E'	LV strain	P_SBP	P_DBP	P_meanBP	SVR	SVRI	C_SBP	C_DBP	C_PP	HR	C_AP75	AI75	P_ESP	C_ESP	sPTI	dPTI	TAC_area	TACI_area	tNd	End-avg	P_End-est	P_EES	P_EES_BSA
1	M	1	77	178	78	1.96	24.6181	1	0.87	4.93	2.85	82.9	0.35	35.22	88.83	28.08	68.39	2.18	23.51	87.7072	61	5350.14	2729.66	50.34	6.45	7.8	-19.58	167	87	114	1704.63	869.708	151	89	62	60	11	17.7419	150.3	135	2637	4218	1.17321	0.598578	0.196	0.271409	0.266057	2.01463	1.02787
2	M	1	51	168	83	1.9	29.4076	1.04	0.92	5.3	3.36	101.09	0.35	37.84	99.49	37.49	62.32	2.2	22.2	84.3467	74	6241.65	3285.08	84.49	6	14.08	-14.2	128	81	99	1268.89	667.839	117	82	35	74	8	22.8571	115.2	109	2299	3624	1.9114	1.006	0.147	0.189015	0.279077	2.07527	1.09225
3	F	0	67	146	53	1.44	24.864	0.96	0.83	4.28	2.79	84.34	0.39	48.12	68.4	21.79	68.14	1.8	30.62	77.8789	50	3893.95	2704.13	93.79	7.24	12.95	-19.51	149	74	100	2054.47	1426.72	143	77	66	50	13	19.697	134.1	126	2512	3507	0.926052	0.643091	0.15	0.19384	0.216645	2.66405	1.85003
4	M	1	69	170	74	1.85	25.6055	1.08	0.99	5.01	3.19	103.38	0.4	40.29	92.64	35.08	62.13	2.3	24.12	100.162	71	7111.5	3844.05	48.33	4.81	10.05	-17.97	132	68	88	989.946	535.106	118	69	49	70	12	24.4898	118.8	104	2135	3161	1.70809	0.923293	0.159	0.208661	0.241712	1.62264	0.877102
5	M	1	43	172	76	1.89	25.6896	0.98	0.73	4.5	2.79	65.63	0.32	32.81	72.54	30.05	58.57	2.22	17.04	65.9242	70	4614.7	2441.64	52.37	6.52	8.03	-14.6	127	86	101	1750.93	926.417	116	87	29	69	4	13.7931	114.3	110	2282	3754	1.78263	0.943193	0.192	0.26468	0.342249	2.07782	1.09938
6	F	0	73	147	58	1.5	26.8407	0.94	0.8	4.8	3.25	94.21	0.33	52.95	67.43	22.42	66.75	2.05	25.94	85.5751	77	6589.28	4392.85	64.44	6.28	10.26	-20.83	128	69	92	1116.97	744.644	117	70	47	80	16	34.0426	115.2	103	2715	2789	1.31402	0.876016	0.213	0.299364	0.290514	1.42927	0.952848
7	M	1	76	162	61	1.65	23.2434	1.03	0.75	4.83	2.67	89.17	0.31	35.5	84.72	27.55	67.48	2.08	20.15	68.4339	78	5337.85	3235.06	56.06	6.37	8.8	-18.2	152	68	93	1393.82	844.74	134	68	66	76	18	27.2727	136.8	107	2706	2900	0.90772	0.550133	0.196	0.271409	0.237664	2.18193	1.32238
8	F	0	75	148	53	1.45	24.1965	1	0.8	4.67	2.92	97.38	0.34	40.75	54.36	21.04	61.29	1.88	21.71	60.2345	84	5059.7	3489.45	52.84	5.45	9.69	-20.16	136	78	99	1565.31	1079.53	125	79	46	83	17	36.9565	122.4	114	2664	3278	0.949409	0.654765	0.173	0.232345	0.27901	2.60914	1.79941
9	F	0	81	150	58	1.53	25.7778	0.92	0.81	4.57	2.78	84.46	0.35	47.09	64.84	22.22	65.73	2.15	21.55	78.1977	67	5239.24	3424.34	44.25	4.21	10.51	-17.99	150	91	112	1710.17	1117.76	142	92	50	62	13	26	135	128	2647	4055	1.31425	0.858987	0.246	0.349361	0.345408	1.64271	1.07367
10	F	0	74	150	55	1.49	24.4444	0.99	0.81	4.5	3	89.14	0.36	57.09	59.67	21.3	64.31	1.81	30.07	77.3322	58	4485.27	3010.25	85.56	5.92	14.45	-17.69	137	90	109	1944.14	1304.79	133	91	42	59	13	30.9524	123.3	124	2435	4093	1.46929	0.986102	0.167	0.222137	0.30265	2.25098	1.51072
11	M	1	53	172	95	2.08	32.112	1.15	1.02	4.86	2.64	93.34	0.42	40.06	76.28	27.98	63.32	2.21	23.57	90.3678	87	7862	3779.81	55.85	5.92	9.43	-18.6	140	93	108	1098.96	528.345	125	95	30	83	5	16.6667	126	115	2760	3717	2.593	1.24663	0.232	0.328939	0.362273	1.44645	0.695408
12	M	1	72	165	66	1.73	24.2424	0.99	0.8	5	2.66	90.78	0.32	43.24	86.36	23.78	72.47	1.9	30.99	87.821	65	5708.37	3299.63	75.89	6.73	11.28	-19.92	135	78	99	1387.44	801.987	127	79	48	61	8	16.6667	121.5	114	2387	3562	1.50238	0.868429	0.132	0.166163	0.228205	2.50849	1.45
13	M	1	53	180	92	2.12	28.3951	1.1	1	5.17	2.96	96.85	0.39	35.19	103.81	41.76	59.78	2.2	23.39	88.868	66	5865.29	2766.64	56.42	5.78	9.76	-16.17	144	86	107	1459.43	688.412	133	87	46	60	9	19.5652	129.6	121	2332	4058	1.65988	0.782964	0.183	0.249408	0.299913	1.76835	0.834127
14	F	0	65	156	57	1.56	23.4221	0.88	0.71	4.58	2.62	74.42	0.31	36.26	62.65	22.41	64.22	2.1	22.2	76.8531	73	5610.27	3596.33	59.07	5.1	11.58	-18.84	113	63	81	1155.02	740.4	105	64	41	68	11	26.8293	101.7	95	1958	2931	1.48626	0.952732	0.221	0.312059	0.308726	1.33195	0.853817
15	M	1	64	163	67	1.72	25.2174	0.87	0.79	5.11	3.07	85.9	0.31	35.14	102.99	36.45	64.6	2.05	25.35	83.6287	71	5937.64	3452.11	84.13	6.6	12.75	-18.22	154	89	117	1576.38	916.503	150	91	59	72	22	37.2881	138.6	133	3260	3770	1.06781	0.620817	0.19	0.2613	0.290244	2.00934	1.16822
16	F	0	70	152	67	1.64	28.9993	0.82	0.79	5.01	2.94	83.75	0.32	54.84	80.49	27.91	65.32	2.03	22.83	73.8529	60	4431.17	2701.94	66.73	5.21	12.81	-18.5	140	76	100	1805.39	1100.85	133	76	57	60	14	24.5614	126	117	2500	3478	1.04799	0.639019	0.189	0.259607	0.27394	2.05047	1.25028
17	F	0	80	154	70	1.68	29.5159	1.01	0.81	5	3.53	95.55	0.32	34.81	72.61	29.76	59.01	2.02	17.68	56.6311	62	3511.13	2089.96	50.43	6.17	8.17	-18.38	145	84	105	2392.4	1424.04	136	84	52	67	13	25	130.5	120	2543	3745	0.936896	0.557676	0.211	0.296139	0.317974	2.36041	1.40501
18	F	0	76	145	53	1.43	25.2081	0.8	0.77	4.73	2.84	84.33	0.33	48.01	65.19	19.77	69.67	2	27.59	86.6326	60	5197.96	3634.93	68.59	6.88	9.97	-20.24	132	74	93	1431.33	1000.93	125	74	51	61	22	43.1373	118.8	114	2128	3427	1.33614	0.934362	0.214	0.300969	0.295274	1.52154	1.06401
19	M	1	63	162	76	1.81	28.959	0.93	0.9	5.24	2.9	96.64	0.34	24.88	91.37	35.52	61.01	2.18	18.63	69.5017	58	4031.1	2227.13	33.87	5.24	6.46	-18.91	130	88	103	2044.11	1129.34	121	89	32	58	4	12.5	117	113	2074	4080	1.91994	1.06074	0.208	0.291267	0.351817	1.91549	1.05828
20	M	1	68	167	83	1.92	29.7608	1	1	5.08	3.31	97.29	0.39	42.08	115.3	47.37	58.92	2.11	19.79	69.164	58	4011.51	2089.33	54.63	5.95	9.18	-16.77	132	83	99	1974.32	1028.29	125	84	41	55	9	21.9512	118.8	114	2051	3906	1.51169	0.78734	0.195	0.269731	0.324621	1.9791	1.03078
21	M	1	52	170	69	1.8	23.8754	0.94	0.77	4.7	3.3	74.08	0.33	25.14	79.53	34.58	56.52	2.06	15.32	51.0344	67	3419.3	1899.61	60.89	9.88	6.16	-16.93	125	89	103	2409.85	1338.8	120	90	30	67	8	26.6667	112.5	113	2410	3781	1.35513	0.75285	0.197	0.273083	0.36411	2.58515	1.43619
22	F	0	75	163	74	1.8	27.852	1.02	0.85	4.8	2.72	86.38	0.35	36.91	80.52	24.86	69.12	1.8	27.73	70.5285	63	4443.29	2468.5	47.11	5.24	8.99	-18.37	136	72	97	1746.45	970.251	126	74	52	66	16	30.7692	122.4	115	2302	3512	1.03911	0.577282	0.175	0.235757	0.249926	2.3492	1.30511
23	M	1	63	170	62	1.72	21.4533	1	0.86	4.54	3	81.89	0.38	31.95	76.6	32.74	57.26	2.3	14.92	61.9575	92	5700.09	3314.01	43.68	5.8	7.53	-14.96	121	86	100	1403.49	815.98	111	88	23	93	6	26.087	108.9	102	2885	3086	2.28726	1.3298	0.192	0.26468	0.358051	2.11902	1.23199
24	F	0	50	158	81	1.83	32.4467	0.84	0.86	4.76	2.9	73.86	0.36	34.85	88.28	33.25	62.34	2.13	24.2	86.1875	65	5602.19	3061.3	65.37	5.31	12.31	-19.4	133	74	95	1356.61	741.319	124	75	49	62	13	26.5306	119.7	111	2336	3390	1.41739	0.774531	0.179	0.242586	0.275589	1.72665	0.943526
25	M	1	55	179	54	1.68	16.8534	0.73	0.68	4.24	2.67	51.93	0.32	23.7	60.88	24.54	59.7	2.15	11.53	41.8385	97	4058.33	2415.67	65.16	5.95	10.95	-16.38	123	84	98	1931.83	1149.9	112	85	27	95	8	29.6296	110.7	105	2651	3253	1.15261	0.686079	0.26	0.36853	0.396208	2.42145	1.44134
26	F	0	67	157	54	1.53	21.9076	0.7	0.76	5	3.34	79.02	0.3	38.26	92.46	35.56	61.54	2	21.6	67.824	63	4272.91	2792.75	42.25	6.17	6.85	-19.09	145	86	110	2059.49	1346.07	142	88	54	63	18	33.3333	130.5	125	2889	3689	1.02801	0.671901	0.175	0.235757	0.288306	2.47397	1.61697
27	M	1	67	159	66	1.68	26.1066	0.94	0.8	4.76	3.36	82.95	0.34	39.86	75.68	33.27	56.04	2.2	17.58	66.7935	81	5410.27	3220.4	53.7	5.95	9.03	-14.26	146	89	111	1641.32	976.978	138	91	47	76	16	34.0426	131.4	123	2856	3777	1.18856	0.707476	0.216	0.304163	0.339307	1.95977	1.16653
28	M	1	80	162	76	1.81	28.959	1.07	0.98	5.1	3.01	107.38	0.38	68.22	92.33	25.21	72.69	2.3	24.02	99.7467	58	5785.31	3196.3	61.08	4.38	13.95	-20.66	117	74	89	1230.7	679.947	110	75	35	57	9	25.7143	105.3	101	1912	3430	2.46329	1.36093	0.2	0.278088	0.307704	1.35535	0.748809
29	M	1	66	176	85	2.02	27.4406	1.05	0.98	5.06	3.16	93.73	0.39	34.41	109.02	32.4	70.28	2.41	21.25	96.8864	60	5813.18	2877.81	80.33	5.81	13.83	-19.21	146	84	105	1444.99	715.342	135	85	50	58	9	18	131.4	119	2467	3844	1.73568	0.859246	0.165	0.218749	0.257911	2.00538	0.992763
30	F	0	66	158	64	1.65	25.6369	1.06	0.73	4.43	2.3	77.87	0.33	30.25	56.75	21.09	62.84	2.1	14.95	51.7547	89	4606.16	2791.61	38.31	6.02	6.36	-16.35	135	93	105	1823.64	1105.24	118	94	24	93	2	8.33333	121.5	109	2766	3562	1.94216	1.17707	0.287	0.401951	0.410661	2.02811	1.22916
31	M	1	65	165	67	1.74	24.6097	0.95	0.86	4.4	2.4	74.12	0.39	42.4	63.51	22.11	65.19	2.17	20.63	76.2585	91	6939.53	3988.23	39.6	6.07	6.52	-18.61	150	92	111	1279.63	735.418	129	94	35	91	6	17.1429	135	118	3080	3566	1.7049	0.979826	0.202	0.281407	0.314011	2.07169	1.19063
32	F	0	69	150	53	1.417	23.5556	0.88	0.87	4.18	2.59	77.1	0.42	38.39	67.65	19.57	71.08	1.92	19.55	56.5743	68	3847.05	2714.93	56.42	6.45	8.75	-21.01	133	72	94	1954.74	1379.5	123	73	50	67	13	26	119.7	108	2467	3182	0.910499	0.642554	0.171	0.228936	0.24803	3.01528	2.12793
33	M	1	57	169	69	1.79	24.1588	1.2	1.13	4.8	3	117.41	0.47	31.84	87.81	28.25	67.83	2.1	19.15	66.2944	78	5170.97	2888.81	65.01	6.74	9.65	-17.81	149	90	113	1748.22	976.661	135	92	43	81	12	27.907	134.1	126	2940	3837	1.10396	0.616736	0.214	0.300969	0.315948	2.27405	1.27042
34	F	0	70	142	48	1.35	23.8048	0.83	0.83	4.64	2.7	92.98	0.36	31.65	56.73	18.42	67.54	1.9	23.37	66.2271	75	4967.03	3679.28	55.13	4.52	12.2	-18.09	124	72	93	1497.88	1109.54	117	73	44	70	16	36.3636	111.6	109	2234	3366	1.10576	0.819078	0.239	0.339304	0.326671	1.64291	1.21697
35	F	0	67	159	53	1.53	20.9644	0.93	0.73	4.99	2.76	92.74	0.29	43.59	80.14	24.13	69.89	2.1	29.08	100.671	64	6442.92	4211.06	84.13	6.31	13.33	-23.6	144	86	106	1316.17	860.244	134	87	47	63	11	23.4043	129.6	120	2495	3844	1.84991	1.20909	0.179	0.242586	0.279718	1.76668	1.15469
36	F	0	61	157	55	1.54	22.3133	0.78	0.75	4.44	2.74	68.06	0.34	29.6	67.59	21.23	68.59	2.17	17.4	64.3189	66	4245.05	2756.52	49.98	6.74	7.42	-17.55	127	69	89	1677.25	1089.12	115	70	45	71	4	8.88889	114.3	105	2237	3108	1.06857	0.693878	0.21	0.29452	0.286708	1.96464	1.27574
37	F	0	71	145	56	1.47	26.635	0.9	0.65	4.1	2.37	63.48	0.32	32.26	63.87	20.15	68.46	1.98	20.87	64.2277	70	4495.94	3058.46	44.82	4.38	10.23	-18.58	150	77	105	1868.35	1270.99	141	79	62	70	20	32.2581	135	126	2624	3648	0.794828	0.5407	0.217	0.305753	0.280531	2.17163	1.4773
38	F	0	51	154	60	1.58	25.2994	0.74	0.7	4.52	2.84	63.23	0.31	25.54	66.85	25.71	61.54	2	21.95	68.923	70	4824.61	3053.55	71.81	8.71	8.24	-17.43	126	79	98	1625	1028.48	120	80	40	74	15	37.5	113.4	112	2544	3335	1.22182	0.773303	0.203	0.28306	0.32643	1.86603	1.18103
39	F	0	60	156	57	1.56	23.4221	0.88	0.77	4.2	2.42	67.65	0.37	27.87	73.4	27.92	61.97	2	15.5	48.67	92	4477.64	2870.28	49.62	5.45	9.1	-15.47	143	90	113	2018.92	1294.18	134	93	41	91	19	46.3415	128.7	124	3381	3428	0.790419	0.506679	0.245	0.347944	0.360105	2.4908	1.59667
40	M	1	68	180	91	2.11	28.0864	0.93	0.81	5.44	3.5	82.76	0.3	34.15	107.68	42.43	60.59	2.5	22.28	109.311	50	5465.56	2590.31	49.62	5.5	9.02	-15.33	108	72	85	1244.15	589.646	103	72	31	50	5	16.129	97.2	95	1758	3329	3.11021	1.47403	0.205	0.286356	0.345814	1.01549	0.481273
41	F	0	69	160	61	1.63	23.8281	1.05	0.87	4.74	2.9	96.79	0.37	40.2	82.99	37	55.42	2.11	22.31	77.9712	68	5302.04	3252.79	48.9	4	12.22	-16.97	150	104	121	1825.71	1120.07	144	105	39	67	13	33.3333	135	137	2738	4534	1.51919	0.932018	0.205	0.286356	0.365178	1.92113	1.17861
42	M	1	50	167	63	1.71	22.5896	0.89	0.74	4.72	3.32	73.77	0.31	29.88	79.54	32.54	59.08	2.25	15.7	62.3928	80	4991.42	2918.96	61.88	7.57	8.17	-18.354	140	100	114	1827.13	1068.5	128	101	27	75	4	14.8148	126	121	2762	4078	1.85993	1.08768	0.202	0.281407	0.365101	2.37041	1.38621
43	M	1	70	170	67	1.78	23.1834	1.02	0.84	4.64	2.86	82.01	0.36	44.23	82.75	28.04	66.12	2.23	20.89	81.5488	81	6605.46	3710.93	43.18	4.45	9.7	-20.26	132	87	104	1259.56	707.621	121	88	33	80	9	27.2727	118.8	111	2778	3453	1.96485	1.10385	0.229	0.324405	0.353208	1.56365	0.878454
44	M	1	58	172	76	1.89	25.6896	1.07	0.77	5.22	3.49	92.61	0.3	36.67	106.14	42.67	59.8	2.32	20.31	85.8135	62	5320.44	2815.05	45.68	4.1	11.14	-14.78	142	84	105	1578.82	835.353	135	85	50	57	3	6	127.8	125	2296	3991	1.36186	0.720563	0.19	0.2613	0.3037	1.73386	0.917387
45	M	1	63	159	61	1.63	24.1288	0.85	0.62	5.33	3.6	83.57	0.23	63.32	125.35	59.83	52.27	2.12	20.75	73.2082	65	4758.53	2919.34	44.97	4.7	9.57	-13.76	162	93	118	1983.81	1217.06	154	94	60	66	20	33.3333	145.8	137	2962	4103	0.988736	0.606587	0.171	0.228936	0.292358	2.3536	1.44393
46	M	1	71	164	64	1.7	23.7954	0.98	0.85	4.4	2.74	77	0.39	39.97	74.47	29.72	60.08	2.32	21.7	91.6865	57	5226.13	3074.19	67.88	6.88	9.87	-16.78	141	77	101	1546.08	909.457	137	78	59	55	17	28.8136	126.9	118	2444	3587	1.36329	0.801934	0.175	0.235757	0.271621	1.70781	1.0046
47	F	0	58	153	67	1.65	28.6215	0.93	0.87	4.84	3.05	90.81	0.36	27.66	87.68	28.92	67.02	2	19.95	62.643	65	4071.8	2467.75	59.79	5.67	10.54	-17.96	115	68	82	1611.08	976.414	104	68	36	65	7	19.4444	103.5	95	1730	3172	1.5013	0.909881	0.181	0.245998	0.283807	2.17262	1.31674
48	F	0	66	168	60	1.68	21.2585	0.89	0.87	4.71	2.81	82.74	0.37	28.57	70.6	27.39	61.21	2	17.04	53.5056	72	3852.4	2293.1	61.08	4.95	12.34	-18.56	159	104	127	2637.31	1569.83	154	106	48	75	20	41.6667	143.1	143	3219	4376	0.833196	0.49595	0.215	0.302569	0.348031	2.91042	1.73239
49	M	1	73	159	60	1.61	23.7332	0.94	0.94	4.6	3.14	90.68	0.41	39.91	70.4	25.48	63.81	1.94	19.56	57.7886	80	4623.09	2871.48	51.55	4.95	10.41	-15.84	139	74	99	1713.14	1064.06	128	76	52	72	15	28.8462	125.1	114	2574	3365	0.861648	0.535185	0.209	0.292896	0.289317	2.26125	1.40451
50	F	0	72	149	82	1.76	36.9353	1.04	0.84	4.64	2.63	84.14	0.36	39.78	72.1	20.46	71.62	2.11	25.1	87.722	59	5175.6	2940.68	43.32	4.67	9.28	-18.5	135	81	99	1530.26	869.465	128	81	47	60	12	25.5319	121.5	116	2269	3679	1.55024	0.880818	0.215	0.302569	0.308883	1.60433	0.911552
51	M	1	65	169	88	1.99	30.8112	0.98	0.87	5.7	4.19	102.81	0.31	35.25	119.19	59.19	50.34	2.22	22.71	87.8603	52	4568.74	2295.85	77.68	5.14	15.11	-14.01	138	82	105	1838.58	923.911	136	83	53	52	14	26.4151	124.2	125	2209	4079	1.35701	0.681917	0.195	0.269731	0.324729	1.46048	0.733911
52	F	0	46	173	90	2.04	30.0712	0.9	0.83	5.33	2.94	82.06	0.31	35.43	101.99	32.58	68.05	2.1	21.79	75.4337	73	5506.66	2699.34	65.16	6.38	10.21	-19.69	152	101	120	1743.34	854.58	141	102	39	70	9	23.0769	136.8	128	2985	4210	1.69763	0.832172	0.205	0.286356	0.332615	2.21194	1.08428
53	M	1	61	166	62	1.69	22.4996	0.9	0.74	4.68	2.92	74.17	0.32	26.49	75.49	23.56	68.79	2.01	18.24	57.8478	61	3528.71	2088	46.09	6.6	6.99	-17.98	156	90	117	2652.52	1569.54	150	91	59	60	16	27.1186	140.4	138	2579	4431	0.777987	0.460347	0.186	0.254515	0.279431	3.14072	1.85841
54	M	1	65	171	78	1.9	26.6749	0.97	0.73	5.25	3.45	83.95	0.28	31.06	94.66	34.08	64	2.26	20.25	81.1917	58	4709.12	2478.48	81.62	7.45	10.96	-16.55	136	79	102	1732.81	912.005	132	80	52	59	18	34.6154	122.4	121	2390	3737	1.20782	0.635696	0.234	0.331931	0.328812	1.45161	0.764008
55	F	0	66	152	75	1.72	32.4619	0.9	0.86	4.82	2.74	83.99	0.36	37.8	82.6	23.73	71.27	2.05	18.68	61.6246	75	4621.85	2687.12	44.97	4.6	9.78	-17.55	160	78	111	1921.31	1117.04	151	80	71	72	27	38.0282	144	133	3083	3599	0.626259	0.364104	0.233	0.330438	0.278113	2.21439	1.28744
56	M	1	72	168	73	1.83	25.8645	1.04	0.92	4.5	2.59	81.46	0.41	34.5	79.73	24.39	69.41	2.06	17.92	59.6956	66	3939.91	2152.95	52.13	5.2	10.02	-17.8	134	77	100	2030.5	1109.57	125	79	46	67	12	26.087	120.6	117	2064	3917	1.02882	0.562195	0.231	0.327434	0.315028	2.07424	1.13346
57	M	1	64	170	80	1.92	27.6817	1.1	0.9	6.2	4.37	135.96	0.29	64.95	173.89	82.01	52.84	2.2	27.41	104.142	47	4894.65	2549.3	101.81	5.81	17.52	-18.64	145	82	103	1683.47	876.807	140	83	57	48	15	26.3158	130.5	124	2138	4037	1.66059	0.86489	0.169	0.225533	0.286189	1.49819	0.780307
58	F	0	66	148	53	1.45	24.1965	0.76	0.73	4.9	2.97	82.62	0.3	36.4	76.26	24.77	67.52	2.15	16.51	59.9092	71	4253.55	2933.49	63.15	5.67	11.14	-18.79	135	80	99	1861.97	1284.12	125	81	44	72	17	38.6364	121.5	116	2337	3579	1.03552	0.714153	0.179	0.242586	0.281748	2.71147	1.86998
59	M	1	61	171	76	1.88	25.9909	1.28	0.81	5.46	3.77	118.75	0.3	36.58	98.01	30.52	68.86	2.2	26.07	99.0504	54	5348.72	2845.06	51.05	4.17	12.24	-15.82	164	92	118	1764.91	938.781	157	93	64	52	13	20.3125	147.6	140	2522	4574	1.35844	0.722575	0.178	0.240879	0.265814	2.0041	1.06601
60	M	1	69	165	68	1.75	24.977	1.04	0.81	4.4	2.58	75.92	0.37	33.85	69.57	22.74	67.32	2.18	22.37	83.4543	59	4923.8	2813.6	53.56	4.74	11.3	-17.2	145	88	110	1787.24	1021.28	142	89	53	56	15	28.3019	130.5	128	2579	4016	1.30306	0.744603	0.172	0.23064	0.281737	2.17902	1.24515
61	F	0	62	156	58	1.57	23.833	1.03	0.9	6.2	4.67	158.85	0.29	65.32	157.65	82.86	47.44	2.1	19.2	66.4675	51	3389.84	2159.14	84.34	5.87	14.37	-12.14	125	70	90	2123.99	1352.86	120	70	50	53	10	20	112.5	108	1788	3594	1.16805	0.743979	0.263	0.372472	0.368532	1.16512	0.742118
62	F	0	59	157	57	1.57	23.1247	0.95	0.6	4.66	2.5	73.67	0.26	30.17	74.19	23.62	68.16	1.98	25.1	77.2456	68	5252.7	3345.67	90.07	9.91	9.09	-22.53	140	84	105	1599.18	1018.58	131	85	46	69	13	28.2609	126	116	2840	3437	1.36439	0.86904	0.154	0.200371	0.26196	2.52001	1.6051
63	F	0	65	155	70	1.69	29.1363	0.84	0.71	4.13	2.43	55.89	0.34	30.44	68.35	23.6	65.48	2.01	18.53	58.7675	65	3819.89	2260.29	83.27	8.48	9.82	-15.05	135	82	105	2199.02	1301.19	131	84	47	64	17	36.1702	121.5	121	2588	3717	0.93636	0.554059	0.171	0.228936	0.284103	2.84389	1.68277
64	F	0	41	160	59	1.61	23.0469	0.7	0.72	4.66	2.87	64.23	0.31	27.07	84.71	30.92	63.5	2.07	20.65	69.4593	65	4514.85	2804.26	100.24	10.53	9.52	-23.45	102	65	79	1399.82	869.456	95	66	29	66	8	27.5862	91.8	88	1945	2812	1.86634	1.15922	0.183	0.249408	0.310037	1.69671	1.05386
[truncated: 76 more columns]
